# Supplementary material for: Annotation matters: the effect of structural gene annotation on orthology inference
Source: Bioinformatics. 2025 Jun 25;41(7):btaf365. doi: 10.1093/bioinformatics/btaf365 (PMC12263111; doi:10.1093/bioinformatics/btaf365)
Supplement: btaf365_Supplementary_Data [file btaf365_supplementary_data.zip]

Archive with 2 entries (2 files):
- Supplementary_Material_AnnotationMatters_Bioinformatics.pdf
- Supplementary_Table_11.csv
