# Supplementary material for: Annotation matters: the effect of structural gene annotation on orthology inference
Source: Bioinformatics. 2025 Jun 25;41(7):btaf365. doi: 10.1093/bioinformatics/btaf365 (PMC12263111; doi:10.1093/bioinformatics/btaf365)
Supplement: btaf365_Supplementary_Data [file btaf365_supplementary_data.zip › Supplementary_Table_11.csv]

Method	Species	Total number of genes	Number of genes with ortholog(s)	Ratio of genes with ortholog(s)	Number of genes without homology	MY divergence from closest sp (Adjusted or median time)	Closest species	De novo genes rate/ MY (high)	De novo genes rate/MY (low)	Estimated number of novel genes (high)	Estimated number of novel genes (low)
Ab-initio	C. intestinalis (vase tunicate)	13196	6547	0.496135192	6649	588	Homo sapiens	51.5	7.4	30282	4351.2
Ab-initio	C. p. bellii (painted turtle)	91991	37691	0.409724864	54300	261	Gallus gallus	51.5	7.4	13441.5	1931.4
Ab-initio	D. rerio (zebrafish)	23288	19222	0.825403641	4066	224	Salmo	51.5	7.4	11536	1657.6
Ab-initio	E. calabaricus (reedfish)	78579	17056	0.217055447	61523	396	Lepisosteus	51.5	7.4	20394	2930.4
Ab-initio	E. naucrates (live sharksucker)	25404	18970	0.746732798	6434	104	Oryzias	51.5	7.4	5356	769.6
Ab-initio	F. catus (domestic cat)	23355	15340	0.656818668	8015	76	Phocoena	51.5	7.4	3914	562.4
Ab-initio	G. gallus (chicken)	18050	14715	0.815235457	3335	91	Taeniopygia guttata	51.5	7.4	4686.5	673.4
Ab-initio	G. morhua (Atlantic cod)	38909	21783	0.559844766	17126	139	Echeneis naucrates	51.5	7.4	7158.5	1028.6
Ab-initio	H. sapiens (human)	22780	16933	0.74332748	5847	87	Mus musculus	51.5	7.4	4480.5	643.8
Ab-initio	L. oculatus (spotted gar)	36227	15308	0.422557761	20919	321	Danio rerio	51.5	7.4	16531.5	2375.4
Ab-initio	M. musculus (house mouse)	23548	17238	0.732036691	6310	87	Homo sapiens	51.5	7.4	4480.5	643.8
Ab-initio	O. anatinus (platypus)	19661	14016	0.712883373	5645	180	Sarcophilus harrisii	51.5	7.4	9270	1332
Ab-initio	O. latipes (medaka fish)	33024	19967	0.604620882	13057	104	Echeneis naucrates	51.5	7.4	5356	769.6
Ab-initio	P. muralis (wall lizard)	34673	20026	0.57756756	14647	280	Chrysemys picta	51.5	7.4	14420	2072
Ab-initio	P. sinus (vaquita)	20209	14571	0.721015389	5638	76	Felis Catus	51.5	7.4	3914	562.4
Ab-initio	S. habroptila (kakapo)	17022	14174	0.832687111	2848	68	Taeniopygia guttata	51.5	7.4	3502	503.2
Ab-initio	S. harrisii (tasmanian devil)	16843	14001	0.831265214	2842	160	Phocoena sinus	51.5	7.4	8240	1184
Ab-initio	S. trutta (brown trout)	51185	35429	0.692175442	15756	205	Gadus morhua	51.5	7.4	10557.5	1517
Ab-initio	T. guttata (zebra finch)	16880	14530	0.860781991	2350	68	Strigops habroptial	51.5	7.4	3502	503.2
Ab-initio	X. tropicalis (western clawed frog)	40554	18439	0.454677714	22115	352	Podarcis muralis	51.5	7.4	18128	2604.8
Ensembl	C. intestinalis (vase tunicate)	16671	7467	0.447903545	9204	588	Homo sapiens	51.5	7.4	30282	4351.2
Ensembl	C. p. bellii (painted turtle)	21186	19081	0.900641933	2105	261	Gallus gallus	51.5	7.4	13441.5	1931.4
Ensembl	D. rerio (zebrafish)	30313	27612	0.910896315	2701	224	Salmo	51.5	7.4	11536	1657.6
Ensembl	E. calabaricus (reedfish)	22329	20291	0.908728559	2038	396	Lepisosteus	51.5	7.4	20394	2930.4
Ensembl	E. naucrates (live sharksucker)	21655	20711	0.956407296	944	104	Oryzias	51.5	7.4	5356	769.6
Ensembl	F. catus (domestic cat)	19588	18671	0.953185624	917	76	Phocoena	51.5	7.4	3914	562.4
Ensembl	G. gallus (chicken)	16878	15526	0.919895722	1352	91	Taeniopygia guttata	51.5	7.4	4686.5	673.4
Ensembl	G. morhua (Atlantic cod)	23515	21754	0.925111631	1761	139	Echeneis naucrates	51.5	7.4	7158.5	1028.6
Ensembl	H. sapiens (human)	23395	22323	0.954178243	1072	87	Mus musculus	51.5	7.4	4480.5	643.8
Ensembl	L. oculatus (spotted gar)	18341	17126	0.933754975	1215	321	Danio rerio	51.5	7.4	16531.5	2375.4
Ensembl	M. musculus (house mouse)	22867	21397	0.935715223	1470	87	Homo sapiens	51.5	7.4	4480.5	643.8
Ensembl	O. anatinus (platypus)	17418	16322	0.937076587	1096	180	Sarcophilus harrisii	51.5	7.4	9270	1332
Ensembl	O. latipes (medaka fish)	23622	22158	0.938023876	1464	104	Echeneis naucrates	51.5	7.4	5356	769.6
Ensembl	P. muralis (wall lizard)	22062	20030	0.90789593	2032	280	Chrysemys picta	51.5	7.4	14420	2072
Ensembl	P. sinus (vaquita)	18962	17901	0.944045987	1061	76	Felis Catus	51.5	7.4	3914	562.4
Ensembl	S. habroptila (kakapo)	16037	15056	0.938828958	981	68	Taeniopygia guttata	51.5	7.4	3502	503.2
Ensembl	S. harrisii (tasmanian devil)	19213	18157	0.945037214	1056	160	Phocoena sinus	51.5	7.4	8240	1184
Ensembl	S. trutta (brown trout)	43935	40312	0.917537271	3623	205	Gadus morhua	51.5	7.4	10557.5	1517
Ensembl	T. guttata (zebra finch)	16619	15359	0.924183164	1260	68	Strigops habroptial	51.5	7.4	3502	503.2
Ensembl	X. tropicalis (western clawed frog)	22107	20093	0.908897634	2014	352	Podarcis muralis	51.5	7.4	18128	2604.8
NCBI	C. intestinalis (vase tunicate)	13627	8254	0.605709254	5373	588	Homo sapiens	51.5	7.4	30282	4351.2
NCBI	C. p. bellii (painted turtle)	21090	19676	0.932954007	1414	261	Gallus gallus	51.5	7.4	13441.5	1931.4
NCBI	D. rerio (zebrafish)	28638	25875	0.903519799	2763	224	Salmo	51.5	7.4	11536	1657.6
NCBI	E. calabaricus (reedfish)	22180	20178	0.909738503	2002	396	Lepisosteus	51.5	7.4	20394	2930.4
NCBI	E. naucrates (live sharksucker)	21288	20942	0.983746712	346	104	Oryzias	51.5	7.4	5356	769.6
NCBI	F. catus (domestic cat)	19748	18960	0.960097225	788	76	Phocoena	51.5	7.4	3914	562.4
NCBI	G. gallus (chicken)	17477	16070	0.919494192	1407	91	Taeniopygia guttata	51.5	7.4	4686.5	673.4
NCBI	G. morhua (Atlantic cod)	23485	22005	0.936981052	1480	139	Echeneis naucrates	51.5	7.4	7158.5	1028.6
NCBI	H. sapiens (human)	20307	19217	0.946323928	1090	87	Mus musculus	51.5	7.4	4480.5	643.8
NCBI	L. oculatus (spotted gar)	18784	17334	0.922806644	1450	321	Danio rerio	51.5	7.4	16531.5	2375.4
NCBI	M. musculus (house mouse)	21926	20580	0.938611694	1346	87	Homo sapiens	51.5	7.4	4480.5	643.8
NCBI	O. anatinus (platypus)	18200	17452	0.958901099	748	180	Sarcophilus harrisii	51.5	7.4	9270	1332
NCBI	O. latipes (medaka fish)	22071	21197	0.960400526	874	104	Echeneis naucrates	51.5	7.4	5356	769.6
NCBI	P. muralis (wall lizard)	21258	19683	0.925910246	1575	280	Chrysemys picta	51.5	7.4	14420	2072
NCBI	P. sinus (vaquita)	19069	18288	0.959043474	781	76	Felis Catus	51.5	7.4	3914	562.4
NCBI	S. habroptila (kakapo)	16060	15618	0.972478207	442	68	Taeniopygia guttata	51.5	7.4	3502	503.2
NCBI	S. harrisii (tasmanian devil)	19966	18994	0.951317239	972	160	Phocoena sinus	51.5	7.4	8240	1184
NCBI	S. trutta (brown trout)	42405	38799	0.914962858	3606	205	Gadus morhua	51.5	7.4	10557.5	1517
NCBI	T. guttata (zebra finch)	17438	16490	0.945635967	948	68	Strigops habroptial	51.5	7.4	3502	503.2
NCBI	X. tropicalis (western clawed frog)	21826	19496	0.893246587	2330	352	Podarcis muralis	51.5	7.4	18128	2604.8
UniProt	C. intestinalis (vase tunicate)	16680	7452	0.44676259	9228	588	Homo sapiens	51.5	7.4	30282	4351.2
UniProt	C. p. bellii (painted turtle)	21164	18838	0.89009639	2326	261	Gallus gallus	51.5	7.4	13441.5	1931.4
UniProt	D. rerio (zebrafish)	25707	23206	0.902711324	2501	224	Salmo	51.5	7.4	11536	1657.6
UniProt	E. calabaricus (reedfish)	22210	20065	0.903421882	2145	396	Lepisosteus	51.5	7.4	20394	2930.4
UniProt	E. naucrates (live sharksucker)	21548	20557	0.954009653	991	104	Oryzias	51.5	7.4	5356	769.6
UniProt	F. catus (domestic cat)	19652	18385	0.935528191	1267	76	Phocoena	51.5	7.4	3914	562.4
UniProt	G. gallus (chicken)	18112	16528	0.91254417	1584	91	Taeniopygia guttata	51.5	7.4	4686.5	673.4
UniProt	G. morhua (Atlantic cod)	23383	21288	0.910404995	2095	139	Echeneis naucrates	51.5	7.4	7158.5	1028.6
UniProt	H. sapiens (human)	20598	19503	0.946839499	1095	87	Mus musculus	51.5	7.4	4480.5	643.8
UniProt	L. oculatus (spotted gar)	18321	17078	0.932154358	1243	321	Danio rerio	51.5	7.4	16531.5	2375.4
UniProt	M. musculus (house mouse)	21984	20795	0.945915211	1189	87	Homo sapiens	51.5	7.4	4480.5	643.8
UniProt	O. anatinus (platypus)	17390	15923	0.915641173	1467	180	Sarcophilus harrisii	51.5	7.4	9270	1332
UniProt	O. latipes (medaka fish)	23617	21978	0.930600838	1639	104	Echeneis naucrates	51.5	7.4	5356	769.6
UniProt	P. muralis (wall lizard)	21928	19712	0.898941992	2216	280	Chrysemys picta	51.5	7.4	14420	2072
UniProt	P. sinus (vaquita)	18892	17725	0.938227821	1167	76	Felis Catus	51.5	7.4	3914	562.4
UniProt	S. habroptila (kakapo)	16021	14956	0.933524749	1065	68	Taeniopygia guttata	51.5	7.4	3502	503.2
UniProt	S. harrisii (tasmanian devil)	19171	17890	0.933180324	1281	160	Phocoena sinus	51.5	7.4	8240	1184
UniProt	S. trutta (brown trout)	43230	39063	0.903608605	4167	205	Gadus morhua	51.5	7.4	10557.5	1517
UniProt	T. guttata (zebra finch)	16489	14810	0.898174541	1679	68	Strigops habroptial	51.5	7.4	3502	503.2
UniProt	X. tropicalis (western clawed frog)	22099	19492	0.882030861	2607	352	Podarcis muralis	51.5	7.4	18128	2604.8
primEnsembl	C. intestinalis (vase tunicate)	16671
primEnsembl	C. p. bellii (painted turtle)	21186
primEnsembl	D. rerio (zebrafish)	25592
primEnsembl	E. calabaricus (reedfish)	22329
primEnsembl	E. naucrates (live sharksucker)	21655
primEnsembl	F. catus (domestic cat)	19588
primEnsembl	G. gallus (chicken)	16878
primEnsembl	G. morhua (Atlantic cod)	23515
primEnsembl	H. sapiens (human)	20436
primEnsembl	L. oculatus (spotted gar)	18341
primEnsembl	M. musculus (house mouse)	22516
primEnsembl	O. anatinus (platypus)	17418
primEnsembl	O. latipes (medaka fish)	23622
primEnsembl	P. muralis (wall lizard)	22062
primEnsembl	P. sinus (vaquita)	18962
primEnsembl	S. habroptila (kakapo)	16037
primEnsembl	S. harrisii (tasmanian devil)	19213
primEnsembl	S. trutta (brown trout)	43935
primEnsembl	T. guttata (zebra finch)	16619
primEnsembl	X. tropicalis (western clawed frog)	22107
primNCBI	C. intestinalis (vase tunicate)	13627
primNCBI	C. p. bellii (painted turtle)	21090
primNCBI	D. rerio (zebrafish)	26114
primNCBI	E. calabaricus (reedfish)	22180
primNCBI	E. naucrates (live sharksucker)	21288
primNCBI	F. catus (domestic cat)	19748
primNCBI	G. gallus (chicken)	17477
primNCBI	G. morhua (Atlantic cod)	23485
primNCBI	H. sapiens (human)	20071
primNCBI	L. oculatus (spotted gar)	18784
primNCBI	M. musculus (house mouse)	21843
primNCBI	O. anatinus (platypus)	18200
primNCBI	O. latipes (medaka fish)	22071
primNCBI	P. muralis (wall lizard)	21258
primNCBI	P. sinus (vaquita)	19069
primNCBI	S. habroptila (kakapo)	16060
primNCBI	S. harrisii (tasmanian devil)	19966
primNCBI	S. trutta (brown trout)	42405
primNCBI	T. guttata (zebra finch)	17438
primNCBI	X. tropicalis (western clawed frog)	21826
